# Supplementary material for: Tospoviruses Induce Small Interfering RNAs Targeting Viral Sequences and Endogenous Transcripts in Solanaceous Plants
Source: Pathogens. 2022 Jun 30;11(7):745. doi: 10.3390/pathogens11070745 (PMC9317859; doi:10.3390/pathogens11070745)
Supplement: Supplementary file 1 [file pathogens-11-00745-s001.zip]

Archive with 1 entries (1 files):
- pathogens-1770689-supplementary.pdf
